# Supplementary material for: An acetylation-mediated chromatin switch governs H3K4 methylation read-write capability
Source: eLife. 2023 May 19;12:e82596. doi: 10.7554/eLife.82596 (PMC10229121; doi:10.7554/eLife.82596)
Supplement: Supplementary file 1. — a = methylation signal observed was indistinguishable from the background and thus kinetic parameters could not be determined. [file elife-82596-supp1.xlsx]

## Sheet: Steady-state Michaelis-Menten
Substrate	KM (mM)	kcat (min-1)	R2
H3 • H3	0.19 ± 0.06	0.0022 ± 0.0003	0.8791
H3 K9/14/18Ac	0.29 ± 0.09	0.0494 ± 0.0085	0.9034
H3 K4me1	n.d. a	n.d. a	0.1961
H3 K4me1 K9/14/18Ac	0.61 ± 0.16	0.0221 ± 0.0044	0.9646
H3 K4me2	n.d. a	n.d. a	-0.2004
H3 K4me2 K9/14/18Ac	0.08 ± 0.04	0.0007 ± 0.0001	0.7028
H3 K4me3	n.d. a	n.d. a	n.d. a
H3 K4me3 K9/14/18Ac	n.d. a	n.d. a	n.d. a
