# Supplementary material for: An acetylation-mediated chromatin switch governs H3K4 methylation read-write capability
Source: eLife. 2023 May 19;12:e82596. doi: 10.7554/eLife.82596 (PMC10229121; doi:10.7554/eLife.82596)
Supplement: Supplementary file 4. — (See Excel file). [file elife-82596-supp4.xlsx]

## Sheet: H3.1 control
	Percentage of {K9ac, K14ac, K18ac} within each acetyl state of H3.1 control
5ac including {K9ac, K14ac, K18ac}	100	100	100
4ac including {K9ac, K14ac, K18ac}	3.12142	1.27902	2.62957
3ac including {K9ac, K14ac, K18ac}	1.21133	0.835187	0.220009

## Sheet: H3.1 butyrate treated
	Percentage of {K9ac, K14ac, K18ac} within each acetyl state of H3.1 butyrate treated
5ac including {K9ac, K14ac, K18ac}	100	100	100
4ac including {K9ac, K14ac, K18ac}	17.3973	17.858	16.6357
3ac including {K9ac, K14ac, K18ac}	1.33443	1.23987	1.6743
